# Supplementary material for: Complete Mitogenomes of Two Aragoa Species and Phylogeny of Plantagineae (Plantaginaceae, Lamiales) Using Mitochondrial Genes and the Nuclear Ribosomal RNA Repeat
Source: Plants (Basel). 2021 Dec 5;10(12):2673. doi: 10.3390/plants10122673 (PMC8707427; doi:10.3390/plants10122673)
Supplement: Supplementary file 1 [file plants-10-02673-s001.zip]

Archive with 1 entries (1 files):
- plants-1493496-supplementary.pdf
